# Supplementary material for: Research on multi-objective hierarchical site selection coverage of fire station
Source: PLoS One. 2024 Dec 23;19(12):e0309731. doi: 10.1371/journal.pone.0309731 (PMC11666039; doi:10.1371/journal.pone.0309731)
Supplement: S1 Data — (ZIP) [file pone.0309731.s001.zip]

Archive with 852 entries (818 files):
- Arcgis Data/example/
- Arcgis Data/example/╡└┬╖shp.dbf
- Arcgis Data/example/╡└┬╖shp.prj
- Arcgis Data/example/╡└┬╖shp.sbn
- Arcgis Data/example/╡└┬╖shp.sbx
- Arcgis Data/example/╡└┬╖shp.shp
- Arcgis Data/example/╡└┬╖shp.shp.xml
- Arcgis Data/example/╡└┬╖shp.shx
- Arcgis Data/example/╡└┬╖╫°▒Ω╫¬╗╗║≤.dbf
- Arcgis Data/example/╡└┬╖╫°▒Ω╫¬╗╗║≤.prj
- Arcgis Data/example/╡└┬╖╫°▒Ω╫¬╗╗║≤.sbn
- Arcgis Data/example/╡└┬╖╫°▒Ω╫¬╗╗║≤.sbx
- Arcgis Data/example/╡└┬╖╫°▒Ω╫¬╗╗║≤.shp
- Arcgis Data/example/╡└┬╖╫°▒Ω╫¬╗╗║≤.shp.xml
- Arcgis Data/example/╡└┬╖╫°▒Ω╫¬╗╗║≤.shx
- Arcgis Data/example/σo╤⌠╧╪╜τ.dbf
- Arcgis Data/example/σo╤⌠╧╪╜τ.prj
- Arcgis Data/example/σo╤⌠╧╪╜τ.sbn
- Arcgis Data/example/σo╤⌠╧╪╜τ.sbx
- Arcgis Data/example/σo╤⌠╧╪╜τ.shp
- Arcgis Data/example/σo╤⌠╧╪╜τ.shp.xml
- Arcgis Data/example/σo╤⌠╧╪╜τ.shx
- Arcgis Data/example/σo╤⌠╧╪╜τ1.dbf
- Arcgis Data/example/σo╤⌠╧╪╜τ1.prj
- Arcgis Data/example/σo╤⌠╧╪╜τ1.sbn
- Arcgis Data/example/σo╤⌠╧╪╜τ1.sbx
- Arcgis Data/example/σo╤⌠╧╪╜τ1.shp
- Arcgis Data/example/σo╤⌠╧╪╜τ1.shx
- Arcgis Data/example/σo╤⌠╧╪╜τ1_label.dbf
- Arcgis Data/example/σo╤⌠╧╪╜τ1_label.prj
- Arcgis Data/example/σo╤⌠╧╪╜τ1_label.sbn
- Arcgis Data/example/σo╤⌠╧╪╜τ1_label.sbx
- Arcgis Data/example/σo╤⌠╧╪╜τ1_label.shp
- Arcgis Data/example/σo╤⌠╧╪╜τ1_label.shx
- Arcgis Data/example/σo╤⌠╨┬╜¿┬╖╛╢┴╖╧░.mxd
- Arcgis Data/example/σo╤⌠╫ε╜n╔Φ╩⌐┴╖╧░/
- Arcgis Data/example/σo╤⌠╫ε╜n╔Φ╩⌐┴╖╧░/╡└┬╖┬╖═°.CPG
- Arcgis Data/example/σo╤⌠╫ε╜n╔Φ╩⌐┴╖╧░/╡└┬╖┬╖═°.dbf
- Arcgis Data/example/σo╤⌠╫ε╜n╔Φ╩⌐┴╖╧░/╡└┬╖┬╖═°.prj
- Arcgis Data/example/σo╤⌠╫ε╜n╔Φ╩⌐┴╖╧░/╡└┬╖┬╖═°.sbn
- Arcgis Data/example/σo╤⌠╫ε╜n╔Φ╩⌐┴╖╧░/╡└┬╖┬╖═°.sbx
- Arcgis Data/example/σo╤⌠╫ε╜n╔Φ╩⌐┴╖╧░/╡└┬╖┬╖═°.shp
- Arcgis Data/example/σo╤⌠╫ε╜n╔Φ╩⌐┴╖╧░/╡└┬╖┬╖═°.shp.xml
- Arcgis Data/example/σo╤⌠╫ε╜n╔Φ╩⌐┴╖╧░/╡└┬╖┬╖═°.shx
- Arcgis Data/example/σo╤⌠╫ε╜n╔Φ╩⌐┴╖╧░/╡└┬╖┬╖═°_ND.nd/
- Arcgis Data/example/σo╤⌠╫ε╜n╔Φ╩⌐┴╖╧░/╡└┬╖┬╖═°_ND.nd/╡└┬╖┬╖═°_ND.nds.xml
- Arcgis Data/example/σo╤⌠╫ε╜n╔Φ╩⌐┴╖╧░/╡└┬╖┬╖═°_ND.nd/╡└┬╖┬╖═°_ND_ln_blob.nds
- Arcgis Data/example/σo╤⌠╫ε╜n╔Φ╩⌐┴╖╧░/╡└┬╖┬╖═°_ND.nd/╡└┬╖┬╖═°_ND_ln_blobx.nds
- Arcgis Data/example/σo╤⌠╫ε╜n╔Φ╩⌐┴╖╧░/╡└┬╖┬╖═°_ND.nd/╡└┬╖┬╖═°_ND_ln_desc.nds
- Arcgis Data/example/σo╤⌠╫ε╜n╔Φ╩⌐┴╖╧░/╡└┬╖┬╖═°_ND.nd/╡└┬╖┬╖═°_ND_ln_descx.nds
- Arcgis Data/example/σo╤⌠╫ε╜n╔Φ╩⌐┴╖╧░/╡└┬╖┬╖═°_ND.nd/╡└┬╖┬╖═°_ND_ln_schema.nds
- Arcgis Data/example/σo╤⌠╫ε╜n╔Φ╩⌐┴╖╧░/╡└┬╖┬╖═°_ND.nd/╡└┬╖┬╖═°_ND_nd_schema.nds
- Arcgis Data/example/σo╤⌠╫ε╜n╔Φ╩⌐┴╖╧░/╡└┬╖┬╖═°_ND_Junctions.dbf
- Arcgis Data/example/σo╤⌠╫ε╜n╔Φ╩⌐┴╖╧░/╡└┬╖┬╖═°_ND_Junctions.prj
- Arcgis Data/example/σo╤⌠╫ε╜n╔Φ╩⌐┴╖╧░/╡└┬╖┬╖═°_ND_Junctions.sbn
- Arcgis Data/example/σo╤⌠╫ε╜n╔Φ╩⌐┴╖╧░/╡└┬╖┬╖═°_ND_Junctions.sbx
- Arcgis Data/example/σo╤⌠╫ε╜n╔Φ╩⌐┴╖╧░/╡└┬╖┬╖═°_ND_Junctions.shp
- Arcgis Data/example/σo╤⌠╫ε╜n╔Φ╩⌐┴╖╧░/╡└┬╖┬╖═°_ND_Junctions.shx
- Arcgis Data/example/σo╤⌠╫ε╜n╔Φ╩⌐┴╖╧░/σo╤⌠╫ε╜n╔Φ╩⌐╡π┴╖╧░.mxd
- Arcgis Data/example/╫¬╗╗╫°▒Ωσo╤⌠╧╪╜τ.dbf
- Arcgis Data/example/╫¬╗╗╫°▒Ωσo╤⌠╧╪╜τ.prj
- Arcgis Data/example/╫¬╗╗╫°▒Ωσo╤⌠╧╪╜τ.sbn
- Arcgis Data/example/╫¬╗╗╫°▒Ωσo╤⌠╧╪╜τ.sbx
- Arcgis Data/example/╫¬╗╗╫°▒Ωσo╤⌠╧╪╜τ.shp
- Arcgis Data/example/╫¬╗╗╫°▒Ωσo╤⌠╧╪╜τ.shp.xml
- Arcgis Data/example/╫¬╗╗╫°▒Ωσo╤⌠╧╪╜τ.shx
- Arcgis Data/Figure 10. Fire station coverage of demand points when p=12.mxd
- Arcgis Data/Figure 6. Schematic layout of existing fire station locations.mxd
- Arcgis Data/Figure 7. Schematic diagram of the planned location layout of facility points and demand points.mxd
- Arcgis Data/Figure 8. Distribution of demand points by level.mxd
- Arcgis Data/Map data of Puyang,Changshu,Ningbo - backup/
- Arcgis Data/Map data of Puyang,Changshu,Ningbo - backup/│ú╩∞/
- Arcgis Data/Map data of Puyang,Changshu,Ningbo - backup/│ú╩∞/changshu.gdb/
- Arcgis Data/Map data of Puyang,Changshu,Ningbo - backup/│ú╩∞/changshu.gdb/_gdb.FELIXSTUDIO.7708.7516.sr.lock
- Arcgis Data/Map data of Puyang,Changshu,Ningbo - backup/│ú╩∞/changshu.gdb/_gdb.FELIXSTUDIO.7980.6732.sr.lock
- Arcgis Data/Map data of Puyang,Changshu,Ningbo - backup/│ú╩∞/changshu.gdb/a00000001.gdbindexes
- Arcgis Data/Map data of Puyang,Changshu,Ningbo - backup/│ú╩∞/changshu.gdb/a00000001.gdbtable
- Arcgis Data/Map data of Puyang,Changshu,Ningbo - backup/│ú╩∞/changshu.gdb/a00000001.gdbtablx
- Arcgis Data/Map data of Puyang,Changshu,Ningbo - backup/│ú╩∞/changshu.gdb/a00000002.gdbtable
- Arcgis Data/Map data of Puyang,Changshu,Ningbo - backup/│ú╩∞/changshu.gdb/a00000002.gdbtablx
- Arcgis Data/Map data of Puyang,Changshu,Ningbo - backup/│ú╩∞/changshu.gdb/a00000003.gdbindexes
- Arcgis Data/Map data of Puyang,Changshu,Ningbo - backup/│ú╩∞/changshu.gdb/a00000003.gdbtable
- Arcgis Data/Map data of Puyang,Changshu,Ningbo - backup/│ú╩∞/changshu.gdb/a00000003.gdbtablx
- Arcgis Data/Map data of Puyang,Changshu,Ningbo - backup/│ú╩∞/changshu.gdb/a00000004.gdbtable
- Arcgis Data/Map data of Puyang,Changshu,Ningbo - backup/│ú╩∞/changshu.gdb/a00000004.gdbtablx
- Arcgis Data/Map data of Puyang,Changshu,Ningbo - backup/│ú╩∞/changshu.gdb/a00000005.gdbindexes
- Arcgis Data/Map data of Puyang,Changshu,Ningbo - backup/│ú╩∞/changshu.gdb/a00000005.gdbtable
- Arcgis Data/Map data of Puyang,Changshu,Ningbo - backup/│ú╩∞/changshu.gdb/a00000005.gdbtablx
- Arcgis Data/Map data of Puyang,Changshu,Ningbo - backup/│ú╩∞/changshu.gdb/a00000006.gdbindexes
- Arcgis Data/Map data of Puyang,Changshu,Ningbo - backup/│ú╩∞/changshu.gdb/a00000006.gdbtable
- Arcgis Data/Map data of Puyang,Changshu,Ningbo - backup/│ú╩∞/changshu.gdb/a00000006.gdbtablx
- Arcgis Data/Map data of Puyang,Changshu,Ningbo - backup/│ú╩∞/changshu.gdb/a00000007.gdbtable
- Arcgis Data/Map data of Puyang,Changshu,Ningbo - backup/│ú╩∞/changshu.gdb/a00000007.gdbtablx
- Arcgis Data/Map data of Puyang,Changshu,Ningbo - backup/│ú╩∞/changshu.gdb/a00000008.gdbtable
- Arcgis Data/Map data of Puyang,Changshu,Ningbo - backup/│ú╩∞/changshu.gdb/a00000008.gdbtablx
- Arcgis Data/Map data of Puyang,Changshu,Ningbo - backup/│ú╩∞/changshu.gdb/a00000026.gdbindexes
- Arcgis Data/Map data of Puyang,Changshu,Ningbo - backup/│ú╩∞/changshu.gdb/a00000026.gdbtable
- Arcgis Data/Map data of Puyang,Changshu,Ningbo - backup/│ú╩∞/changshu.gdb/a00000026.gdbtablx
- Arcgis Data/Map data of Puyang,Changshu,Ningbo - backup/│ú╩∞/changshu.gdb/a00000026.spx
- Arcgis Data/Map data of Puyang,Changshu,Ningbo - backup/│ú╩∞/changshu.gdb/a00000027.freelist
- Arcgis Data/Map data of Puyang,Changshu,Ningbo - backup/│ú╩∞/changshu.gdb/a00000027.gdbindexes
- Arcgis Data/Map data of Puyang,Changshu,Ningbo - backup/│ú╩∞/changshu.gdb/a00000027.gdbtable
- Arcgis Data/Map data of Puyang,Changshu,Ningbo - backup/│ú╩∞/changshu.gdb/a00000027.gdbtablx
- Arcgis Data/Map data of Puyang,Changshu,Ningbo - backup/│ú╩∞/changshu.gdb/a00000027.spx
- Arcgis Data/Map data of Puyang,Changshu,Ningbo - backup/│ú╩∞/changshu.gdb/a00000028.gdbindexes
- Arcgis Data/Map data of Puyang,Changshu,Ningbo - backup/│ú╩∞/changshu.gdb/a00000028.gdbtable
- Arcgis Data/Map data of Puyang,Changshu,Ningbo - backup/│ú╩∞/changshu.gdb/a00000028.gdbtablx
- Arcgis Data/Map data of Puyang,Changshu,Ningbo - backup/│ú╩∞/changshu.gdb/a00000028.spx
- Arcgis Data/Map data of Puyang,Changshu,Ningbo - backup/│ú╩∞/changshu.gdb/a00000029.freelist
- Arcgis Data/Map data of Puyang,Changshu,Ningbo - backup/│ú╩∞/changshu.gdb/a00000029.gdbindexes
- Arcgis Data/Map data of Puyang,Changshu,Ningbo - backup/│ú╩∞/changshu.gdb/a00000029.gdbtable
- Arcgis Data/Map data of Puyang,Changshu,Ningbo - backup/│ú╩∞/changshu.gdb/a00000029.gdbtablx
- Arcgis Data/Map data of Puyang,Changshu,Ningbo - backup/│ú╩∞/changshu.gdb/a00000029.spx
- Arcgis Data/Map data of Puyang,Changshu,Ningbo - backup/│ú╩∞/changshu.gdb/gdb
- Arcgis Data/Map data of Puyang,Changshu,Ningbo - backup/│ú╩∞/changshu.gdb/SelectTest.FELIXSTUDIO.7708.7516.sr.lock
- Arcgis Data/Map data of Puyang,Changshu,Ningbo - backup/│ú╩∞/changshu.gdb/SelectTest.FELIXSTUDIO.7980.6732.sr.lock
- Arcgis Data/Map data of Puyang,Changshu,Ningbo - backup/│ú╩∞/changshu.gdb/timestamps
- Arcgis Data/Map data of Puyang,Changshu,Ningbo - backup/│ú╩∞/changshu.gdb/▒ú╗ñ─┐▒Ω.FELIXSTUDIO.7708.7516.sr.lock
- Arcgis Data/Map data of Puyang,Changshu,Ningbo - backup/│ú╩∞/changshu.gdb/▒ú╗ñ─┐▒Ω.FELIXSTUDIO.7980.6732.sr.lock
- Arcgis Data/Map data of Puyang,Changshu,Ningbo - backup/│ú╩∞/changshu.gdb/╡└┬╖.FELIXSTUDIO.7708.7516.sr.lock
- Arcgis Data/Map data of Puyang,Changshu,Ningbo - backup/│ú╩∞/changshu.gdb/╡└┬╖.FELIXSTUDIO.7980.6732.sr.lock
- Arcgis Data/Map data of Puyang,Changshu,Ningbo - backup/│ú╩∞/changshu.mxd
- Arcgis Data/Map data of Puyang,Changshu,Ningbo - backup/│ú╩∞/σo╤⌠/
- Arcgis Data/Map data of Puyang,Changshu,Ningbo - backup/│ú╩∞/σo╤⌠/puyang.gdb/
- Arcgis Data/Map data of Puyang,Changshu,Ningbo - backup/│ú╩∞/σo╤⌠/puyang.gdb/_gdb.HSS-PC.5056.124.sr.lock
- Arcgis Data/Map data of Puyang,Changshu,Ningbo - backup/│ú╩∞/σo╤⌠/puyang.gdb/_gdb.HSS-PC.5748.6000.sr.lock
- Arcgis Data/Map data of Puyang,Changshu,Ningbo - backup/│ú╩∞/σo╤⌠/puyang.gdb/_gdb.HSS-PC.7948.5560.sr.lock
- Arcgis Data/Map data of Puyang,Changshu,Ningbo - backup/│ú╩∞/σo╤⌠/puyang.gdb/_gdb.JOHN-PC.416.6912.sr.lock
- Arcgis Data/Map data of Puyang,Changshu,Ningbo - backup/│ú╩∞/σo╤⌠/puyang.gdb/a00000001.freelist
- Arcgis Data/Map data of Puyang,Changshu,Ningbo - backup/│ú╩∞/σo╤⌠/puyang.gdb/a00000001.gdbindexes
- Arcgis Data/Map data of Puyang,Changshu,Ningbo - backup/│ú╩∞/σo╤⌠/puyang.gdb/a00000001.gdbtable
- Arcgis Data/Map data of Puyang,Changshu,Ningbo - backup/│ú╩∞/σo╤⌠/puyang.gdb/a00000001.gdbtablx
- Arcgis Data/Map data of Puyang,Changshu,Ningbo - backup/│ú╩∞/σo╤⌠/puyang.gdb/a00000002.gdbtable
- Arcgis Data/Map data of Puyang,Changshu,Ningbo - backup/│ú╩∞/σo╤⌠/puyang.gdb/a00000002.gdbtablx
- Arcgis Data/Map data of Puyang,Changshu,Ningbo - backup/│ú╩∞/σo╤⌠/puyang.gdb/a00000003.gdbindexes
- Arcgis Data/Map data of Puyang,Changshu,Ningbo - backup/│ú╩∞/σo╤⌠/puyang.gdb/a00000003.gdbtable
- Arcgis Data/Map data of Puyang,Changshu,Ningbo - backup/│ú╩∞/σo╤⌠/puyang.gdb/a00000003.gdbtablx
- Arcgis Data/Map data of Puyang,Changshu,Ningbo - backup/│ú╩∞/σo╤⌠/puyang.gdb/a00000004.gdbtable
- Arcgis Data/Map data of Puyang,Changshu,Ningbo - backup/│ú╩∞/σo╤⌠/puyang.gdb/a00000004.gdbtablx
- Arcgis Data/Map data of Puyang,Changshu,Ningbo - backup/│ú╩∞/σo╤⌠/puyang.gdb/a00000005.gdbindexes
- Arcgis Data/Map data of Puyang,Changshu,Ningbo - backup/│ú╩∞/σo╤⌠/puyang.gdb/a00000005.gdbtable
- Arcgis Data/Map data of Puyang,Changshu,Ningbo - backup/│ú╩∞/σo╤⌠/puyang.gdb/a00000005.gdbtablx
- Arcgis Data/Map data of Puyang,Changshu,Ningbo - backup/│ú╩∞/σo╤⌠/puyang.gdb/a00000006.freelist
- Arcgis Data/Map data of Puyang,Changshu,Ningbo - backup/│ú╩∞/σo╤⌠/puyang.gdb/a00000006.gdbindexes
- Arcgis Data/Map data of Puyang,Changshu,Ningbo - backup/│ú╩∞/σo╤⌠/puyang.gdb/a00000006.gdbtable
- Arcgis Data/Map data of Puyang,Changshu,Ningbo - backup/│ú╩∞/σo╤⌠/puyang.gdb/a00000006.gdbtablx
- Arcgis Data/Map data of Puyang,Changshu,Ningbo - backup/│ú╩∞/σo╤⌠/puyang.gdb/a00000007.freelist
- Arcgis Data/Map data of Puyang,Changshu,Ningbo - backup/│ú╩∞/σo╤⌠/puyang.gdb/a00000007.gdbtable
- Arcgis Data/Map data of Puyang,Changshu,Ningbo - backup/│ú╩∞/σo╤⌠/puyang.gdb/a00000007.gdbtablx
- Arcgis Data/Map data of Puyang,Changshu,Ningbo - backup/│ú╩∞/σo╤⌠/puyang.gdb/a00000008.freelist
- Arcgis Data/Map data of Puyang,Changshu,Ningbo - backup/│ú╩∞/σo╤⌠/puyang.gdb/a00000008.gdbtable
- Arcgis Data/Map data of Puyang,Changshu,Ningbo - backup/│ú╩∞/σo╤⌠/puyang.gdb/a00000008.gdbtablx
- Arcgis Data/Map data of Puyang,Changshu,Ningbo - backup/│ú╩∞/σo╤⌠/puyang.gdb/a00000017.gdbtable
- Arcgis Data/Map data of Puyang,Changshu,Ningbo - backup/│ú╩∞/σo╤⌠/puyang.gdb/a00000017.gdbtablx
- Arcgis Data/Map data of Puyang,Changshu,Ningbo - backup/│ú╩∞/σo╤⌠/puyang.gdb/a00000018.gdbindexes
- Arcgis Data/Map data of Puyang,Changshu,Ningbo - backup/│ú╩∞/σo╤⌠/puyang.gdb/a00000018.gdbtable
- Arcgis Data/Map data of Puyang,Changshu,Ningbo - backup/│ú╩∞/σo╤⌠/puyang.gdb/a00000018.gdbtablx
- Arcgis Data/Map data of Puyang,Changshu,Ningbo - backup/│ú╩∞/σo╤⌠/puyang.gdb/a0000001c.freelist
- Arcgis Data/Map data of Puyang,Changshu,Ningbo - backup/│ú╩∞/σo╤⌠/puyang.gdb/a0000001c.gdbindexes
- Arcgis Data/Map data of Puyang,Changshu,Ningbo - backup/│ú╩∞/σo╤⌠/puyang.gdb/a0000001c.gdbtable
- Arcgis Data/Map data of Puyang,Changshu,Ningbo - backup/│ú╩∞/σo╤⌠/puyang.gdb/a0000001c.gdbtablx
- Arcgis Data/Map data of Puyang,Changshu,Ningbo - backup/│ú╩∞/σo╤⌠/puyang.gdb/a00000024.gdbindexes
- Arcgis Data/Map data of Puyang,Changshu,Ningbo - backup/│ú╩∞/σo╤⌠/puyang.gdb/a00000024.gdbtable
- Arcgis Data/Map data of Puyang,Changshu,Ningbo - backup/│ú╩∞/σo╤⌠/puyang.gdb/a00000024.gdbtablx
- Arcgis Data/Map data of Puyang,Changshu,Ningbo - backup/│ú╩∞/σo╤⌠/puyang.gdb/a00000027.gdbindexes
- Arcgis Data/Map data of Puyang,Changshu,Ningbo - backup/│ú╩∞/σo╤⌠/puyang.gdb/a00000027.gdbtable
- Arcgis Data/Map data of Puyang,Changshu,Ningbo - backup/│ú╩∞/σo╤⌠/puyang.gdb/a00000027.gdbtablx
- Arcgis Data/Map data of Puyang,Changshu,Ningbo - backup/│ú╩∞/σo╤⌠/puyang.gdb/a00000027.spx
- Arcgis Data/Map data of Puyang,Changshu,Ningbo - backup/│ú╩∞/σo╤⌠/puyang.gdb/a00000028.gdbindexes
- Arcgis Data/Map data of Puyang,Changshu,Ningbo - backup/│ú╩∞/σo╤⌠/puyang.gdb/a00000028.gdbtable
- Arcgis Data/Map data of Puyang,Changshu,Ningbo - backup/│ú╩∞/σo╤⌠/puyang.gdb/a00000028.gdbtablx
- Arcgis Data/Map data of Puyang,Changshu,Ningbo - backup/│ú╩∞/σo╤⌠/puyang.gdb/a00000028.spx
- Arcgis Data/Map data of Puyang,Changshu,Ningbo - backup/│ú╩∞/σo╤⌠/puyang.gdb/a00000029.gdbindexes
- Arcgis Data/Map data of Puyang,Changshu,Ningbo - backup/│ú╩∞/σo╤⌠/puyang.gdb/a00000029.gdbtable
- Arcgis Data/Map data of Puyang,Changshu,Ningbo - backup/│ú╩∞/σo╤⌠/puyang.gdb/a00000029.gdbtablx
- Arcgis Data/Map data of Puyang,Changshu,Ningbo - backup/│ú╩∞/σo╤⌠/puyang.gdb/a00000029.spx
- Arcgis Data/Map data of Puyang,Changshu,Ningbo - backup/│ú╩∞/σo╤⌠/puyang.gdb/a0000002c.gdbindexes
- Arcgis Data/Map data of Puyang,Changshu,Ningbo - backup/│ú╩∞/σo╤⌠/puyang.gdb/a0000002c.gdbtable
- Arcgis Data/Map data of Puyang,Changshu,Ningbo - backup/│ú╩∞/σo╤⌠/puyang.gdb/a0000002c.gdbtablx
- Arcgis Data/Map data of Puyang,Changshu,Ningbo - backup/│ú╩∞/σo╤⌠/puyang.gdb/a0000002c.spx
- Arcgis Data/Map data of Puyang,Changshu,Ningbo - backup/│ú╩∞/σo╤⌠/puyang.gdb/a0000002d.freelist
- Arcgis Data/Map data of Puyang,Changshu,Ningbo - backup/│ú╩∞/σo╤⌠/puyang.gdb/a0000002d.gdbindexes
- Arcgis Data/Map data of Puyang,Changshu,Ningbo - backup/│ú╩∞/σo╤⌠/puyang.gdb/a0000002d.gdbtable
- Arcgis Data/Map data of Puyang,Changshu,Ningbo - backup/│ú╩∞/σo╤⌠/puyang.gdb/a0000002d.gdbtablx
- Arcgis Data/Map data of Puyang,Changshu,Ningbo - backup/│ú╩∞/σo╤⌠/puyang.gdb/a0000002d.spx
- Arcgis Data/Map data of Puyang,Changshu,Ningbo - backup/│ú╩∞/σo╤⌠/puyang.gdb/a0000002e.gdbindexes
- Arcgis Data/Map data of Puyang,Changshu,Ningbo - backup/│ú╩∞/σo╤⌠/puyang.gdb/a0000002e.gdbtable
- Arcgis Data/Map data of Puyang,Changshu,Ningbo - backup/│ú╩∞/σo╤⌠/puyang.gdb/a0000002e.gdbtablx
- Arcgis Data/Map data of Puyang,Changshu,Ningbo - backup/│ú╩∞/σo╤⌠/puyang.gdb/a0000002e.spx
- Arcgis Data/Map data of Puyang,Changshu,Ningbo - backup/│ú╩∞/σo╤⌠/puyang.gdb/a0000002f.freelist
- Arcgis Data/Map data of Puyang,Changshu,Ningbo - backup/│ú╩∞/σo╤⌠/puyang.gdb/a0000002f.gdbindexes
- Arcgis Data/Map data of Puyang,Changshu,Ningbo - backup/│ú╩∞/σo╤⌠/puyang.gdb/a0000002f.gdbtable
- Arcgis Data/Map data of Puyang,Changshu,Ningbo - backup/│ú╩∞/σo╤⌠/puyang.gdb/a0000002f.gdbtablx
- Arcgis Data/Map data of Puyang,Changshu,Ningbo - backup/│ú╩∞/σo╤⌠/puyang.gdb/a0000002f.spx
- Arcgis Data/Map data of Puyang,Changshu,Ningbo - backup/│ú╩∞/σo╤⌠/puyang.gdb/a00000030.freelist
- Arcgis Data/Map data of Puyang,Changshu,Ningbo - backup/│ú╩∞/σo╤⌠/puyang.gdb/a00000030.gdbindexes
- Arcgis Data/Map data of Puyang,Changshu,Ningbo - backup/│ú╩∞/σo╤⌠/puyang.gdb/a00000030.gdbtable
- Arcgis Data/Map data of Puyang,Changshu,Ningbo - backup/│ú╩∞/σo╤⌠/puyang.gdb/a00000030.gdbtablx
- Arcgis Data/Map data of Puyang,Changshu,Ningbo - backup/│ú╩∞/σo╤⌠/puyang.gdb/a00000030.spx
- Arcgis Data/Map data of Puyang,Changshu,Ningbo - backup/│ú╩∞/σo╤⌠/puyang.gdb/gdb
- Arcgis Data/Map data of Puyang,Changshu,Ningbo - backup/│ú╩∞/σo╤⌠/puyang.gdb/timestamps
- Arcgis Data/Map data of Puyang,Changshu,Ningbo - backup/│ú╩∞/σo╤⌠/py (1).mxd
- Arcgis Data/Map data of Puyang,Changshu,Ningbo - backup/│ú╩∞/σo╤⌠/py.mxd
- Arcgis Data/Map data of Puyang,Changshu,Ningbo - backup/─■▓¿/
- Arcgis Data/Map data of Puyang,Changshu,Ningbo - backup/─■▓¿/nb.mxd
- Arcgis Data/Map data of Puyang,Changshu,Ningbo - backup/─■▓¿/ningbo.gdb/
- Arcgis Data/Map data of Puyang,Changshu,Ningbo - backup/─■▓¿/ningbo.gdb/_gdb.HSS-PC.1396.3868.sr.lock
- Arcgis Data/Map data of Puyang,Changshu,Ningbo - backup/─■▓¿/ningbo.gdb/a00000001.freelist
- Arcgis Data/Map data of Puyang,Changshu,Ningbo - backup/─■▓¿/ningbo.gdb/a00000001.gdbindexes
- Arcgis Data/Map data of Puyang,Changshu,Ningbo - backup/─■▓¿/ningbo.gdb/a00000001.gdbtable
- Arcgis Data/Map data of Puyang,Changshu,Ningbo - backup/─■▓¿/ningbo.gdb/a00000001.gdbtablx
- Arcgis Data/Map data of Puyang,Changshu,Ningbo - backup/─■▓¿/ningbo.gdb/a00000002.gdbtable
- Arcgis Data/Map data of Puyang,Changshu,Ningbo - backup/─■▓¿/ningbo.gdb/a00000002.gdbtablx
- Arcgis Data/Map data of Puyang,Changshu,Ningbo - backup/─■▓¿/ningbo.gdb/a00000003.gdbindexes
- Arcgis Data/Map data of Puyang,Changshu,Ningbo - backup/─■▓¿/ningbo.gdb/a00000003.gdbtable
- Arcgis Data/Map data of Puyang,Changshu,Ningbo - backup/─■▓¿/ningbo.gdb/a00000003.gdbtablx
- Arcgis Data/Map data of Puyang,Changshu,Ningbo - backup/─■▓¿/ningbo.gdb/a00000004.gdbtable
- Arcgis Data/Map data of Puyang,Changshu,Ningbo - backup/─■▓¿/ningbo.gdb/a00000004.gdbtablx
- Arcgis Data/Map data of Puyang,Changshu,Ningbo - backup/─■▓¿/ningbo.gdb/a00000005.gdbindexes
- Arcgis Data/Map data of Puyang,Changshu,Ningbo - backup/─■▓¿/ningbo.gdb/a00000005.gdbtable
- Arcgis Data/Map data of Puyang,Changshu,Ningbo - backup/─■▓¿/ningbo.gdb/a00000005.gdbtablx
- Arcgis Data/Map data of Puyang,Changshu,Ningbo - backup/─■▓¿/ningbo.gdb/a00000006.freelist
- Arcgis Data/Map data of Puyang,Changshu,Ningbo - backup/─■▓¿/ningbo.gdb/a00000006.gdbindexes
- Arcgis Data/Map data of Puyang,Changshu,Ningbo - backup/─■▓¿/ningbo.gdb/a00000006.gdbtable
- Arcgis Data/Map data of Puyang,Changshu,Ningbo - backup/─■▓¿/ningbo.gdb/a00000006.gdbtablx
- Arcgis Data/Map data of Puyang,Changshu,Ningbo - backup/─■▓¿/ningbo.gdb/a00000007.freelist
- Arcgis Data/Map data of Puyang,Changshu,Ningbo - backup/─■▓¿/ningbo.gdb/a00000007.gdbtable
- Arcgis Data/Map data of Puyang,Changshu,Ningbo - backup/─■▓¿/ningbo.gdb/a00000007.gdbtablx
- Arcgis Data/Map data of Puyang,Changshu,Ningbo - backup/─■▓¿/ningbo.gdb/a00000008.freelist
- Arcgis Data/Map data of Puyang,Changshu,Ningbo - backup/─■▓¿/ningbo.gdb/a00000008.gdbtable
- Arcgis Data/Map data of Puyang,Changshu,Ningbo - backup/─■▓¿/ningbo.gdb/a00000008.gdbtablx
- Arcgis Data/Map data of Puyang,Changshu,Ningbo - backup/─■▓¿/ningbo.gdb/a0000000a.freelist
- Arcgis Data/Map data of Puyang,Changshu,Ningbo - backup/─■▓¿/ningbo.gdb/a0000000a.gdbindexes
- Arcgis Data/Map data of Puyang,Changshu,Ningbo - backup/─■▓¿/ningbo.gdb/a0000000a.gdbtable
- Arcgis Data/Map data of Puyang,Changshu,Ningbo - backup/─■▓¿/ningbo.gdb/a0000000a.gdbtablx
- Arcgis Data/Map data of Puyang,Changshu,Ningbo - backup/─■▓¿/ningbo.gdb/a0000000b.freelist
- Arcgis Data/Map data of Puyang,Changshu,Ningbo - backup/─■▓¿/ningbo.gdb/a0000000b.gdbindexes
- Arcgis Data/Map data of Puyang,Changshu,Ningbo - backup/─■▓¿/ningbo.gdb/a0000000b.gdbtable
- Arcgis Data/Map data of Puyang,Changshu,Ningbo - backup/─■▓¿/ningbo.gdb/a0000000b.gdbtablx
- Arcgis Data/Map data of Puyang,Changshu,Ningbo - backup/─■▓¿/ningbo.gdb/a0000000c.freelist
- Arcgis Data/Map data of Puyang,Changshu,Ningbo - backup/─■▓¿/ningbo.gdb/a0000000c.gdbtable
- Arcgis Data/Map data of Puyang,Changshu,Ningbo - backup/─■▓¿/ningbo.gdb/a0000000c.gdbtablx
- Arcgis Data/Map data of Puyang,Changshu,Ningbo - backup/─■▓¿/ningbo.gdb/a0000000d.gdbindexes
- Arcgis Data/Map data of Puyang,Changshu,Ningbo - backup/─■▓¿/ningbo.gdb/a0000000d.gdbtable
- Arcgis Data/Map data of Puyang,Changshu,Ningbo - backup/─■▓¿/ningbo.gdb/a0000000d.gdbtablx
- Arcgis Data/Map data of Puyang,Changshu,Ningbo - backup/─■▓¿/ningbo.gdb/a0000000e.gdbtable
- Arcgis Data/Map data of Puyang,Changshu,Ningbo - backup/─■▓¿/ningbo.gdb/a0000000e.gdbtablx
- Arcgis Data/Map data of Puyang,Changshu,Ningbo - backup/─■▓¿/ningbo.gdb/a00000017.gdbtable
- Arcgis Data/Map data of Puyang,Changshu,Ningbo - backup/─■▓¿/ningbo.gdb/a00000017.gdbtablx
- Arcgis Data/Map data of Puyang,Changshu,Ningbo - backup/─■▓¿/ningbo.gdb/a00000018.gdbindexes
- Arcgis Data/Map data of Puyang,Changshu,Ningbo - backup/─■▓¿/ningbo.gdb/a00000018.gdbtable
- Arcgis Data/Map data of Puyang,Changshu,Ningbo - backup/─■▓¿/ningbo.gdb/a00000018.gdbtablx
- Arcgis Data/Map data of Puyang,Changshu,Ningbo - backup/─■▓¿/ningbo.gdb/a00000019.gdbindexes
- Arcgis Data/Map data of Puyang,Changshu,Ningbo - backup/─■▓¿/ningbo.gdb/a00000019.gdbtable
- Arcgis Data/Map data of Puyang,Changshu,Ningbo - backup/─■▓¿/ningbo.gdb/a00000019.gdbtablx
- Arcgis Data/Map data of Puyang,Changshu,Ningbo - backup/─■▓¿/ningbo.gdb/a0000001b.gdbtable
- Arcgis Data/Map data of Puyang,Changshu,Ningbo - backup/─■▓¿/ningbo.gdb/a0000001b.gdbtablx
- Arcgis Data/Map data of Puyang,Changshu,Ningbo - backup/─■▓¿/ningbo.gdb/a0000001c.freelist
- Arcgis Data/Map data of Puyang,Changshu,Ningbo - backup/─■▓¿/ningbo.gdb/a0000001c.gdbindexes
- Arcgis Data/Map data of Puyang,Changshu,Ningbo - backup/─■▓¿/ningbo.gdb/a0000001c.gdbtable
- Arcgis Data/Map data of Puyang,Changshu,Ningbo - backup/─■▓¿/ningbo.gdb/a0000001c.gdbtablx
- Arcgis Data/Map data of Puyang,Changshu,Ningbo - backup/─■▓¿/ningbo.gdb/a00000026.freelist
- Arcgis Data/Map data of Puyang,Changshu,Ningbo - backup/─■▓¿/ningbo.gdb/a00000026.gdbindexes
- Arcgis Data/Map data of Puyang,Changshu,Ningbo - backup/─■▓¿/ningbo.gdb/a00000026.gdbtable
- Arcgis Data/Map data of Puyang,Changshu,Ningbo - backup/─■▓¿/ningbo.gdb/a00000026.gdbtablx
- Arcgis Data/Map data of Puyang,Changshu,Ningbo - backup/─■▓¿/ningbo.gdb/a00000026.spx
- Arcgis Data/Map data of Puyang,Changshu,Ningbo - backup/─■▓¿/ningbo.gdb/a00000027.freelist
- Arcgis Data/Map data of Puyang,Changshu,Ningbo - backup/─■▓¿/ningbo.gdb/a00000027.gdbindexes
- Arcgis Data/Map data of Puyang,Changshu,Ningbo - backup/─■▓¿/ningbo.gdb/a00000027.gdbtable
- Arcgis Data/Map data of Puyang,Changshu,Ningbo - backup/─■▓¿/ningbo.gdb/a00000027.gdbtablx
- Arcgis Data/Map data of Puyang,Changshu,Ningbo - backup/─■▓¿/ningbo.gdb/a00000027.spx
- Arcgis Data/Map data of Puyang,Changshu,Ningbo - backup/─■▓¿/ningbo.gdb/a00000051.freelist
- Arcgis Data/Map data of Puyang,Changshu,Ningbo - backup/─■▓¿/ningbo.gdb/a00000051.gdbindexes
- Arcgis Data/Map data of Puyang,Changshu,Ningbo - backup/─■▓¿/ningbo.gdb/a00000051.gdbtable
- Arcgis Data/Map data of Puyang,Changshu,Ningbo - backup/─■▓¿/ningbo.gdb/a00000051.gdbtablx
- Arcgis Data/Map data of Puyang,Changshu,Ningbo - backup/─■▓¿/ningbo.gdb/a00000051.spx
- Arcgis Data/Map data of Puyang,Changshu,Ningbo - backup/─■▓¿/ningbo.gdb/a00000052.freelist
- Arcgis Data/Map data of Puyang,Changshu,Ningbo - backup/─■▓¿/ningbo.gdb/a00000052.gdbindexes
- Arcgis Data/Map data of Puyang,Changshu,Ningbo - backup/─■▓¿/ningbo.gdb/a00000052.gdbtable
- Arcgis Data/Map data of Puyang,Changshu,Ningbo - backup/─■▓¿/ningbo.gdb/a00000052.gdbtablx
- Arcgis Data/Map data of Puyang,Changshu,Ningbo - backup/─■▓¿/ningbo.gdb/a00000052.spx
- Arcgis Data/Map data of Puyang,Changshu,Ningbo - backup/─■▓¿/ningbo.gdb/FireStation.HSS-PC.1396.3868.sr.lock
- Arcgis Data/Map data of Puyang,Changshu,Ningbo - backup/─■▓¿/ningbo.gdb/gdb
- Arcgis Data/Map data of Puyang,Changshu,Ningbo - backup/─■▓¿/ningbo.gdb/timestamps
- Arcgis Data/Map data of Puyang,Changshu,Ningbo - backup/─■▓¿/ningbo.gdb/▒ú╗ñ─┐▒Ω.HSS-PC.1396.3868.sr.lock
- Arcgis Data/Map data of Puyang,Changshu,Ningbo - backup/─■▓¿/ningbo.gdb/╡└┬╖.HSS-PC.1396.3868.sr.lock
- Arcgis Data/Map data of Puyang,Changshu,Ningbo - backup/σo╤⌠/
- Arcgis Data/Map data of Puyang,Changshu,Ningbo - backup/σo╤⌠/New_Shapefile.dbf
- Arcgis Data/Map data of Puyang,Changshu,Ningbo - backup/σo╤⌠/New_Shapefile.sbn
- Arcgis Data/Map data of Puyang,Changshu,Ningbo - backup/σo╤⌠/New_Shapefile.sbx
- Arcgis Data/Map data of Puyang,Changshu,Ningbo - backup/σo╤⌠/New_Shapefile.shp
- Arcgis Data/Map data of Puyang,Changshu,Ningbo - backup/σo╤⌠/New_Shapefile.shx
- Arcgis Data/Map data of Puyang,Changshu,Ningbo - backup/σo╤⌠/puyang.gdb/
- Arcgis Data/Map data of Puyang,Changshu,Ningbo - backup/σo╤⌠/puyang.gdb/_gdb.HSS-PC.5056.124.sr.lock
- Arcgis Data/Map data of Puyang,Changshu,Ningbo - backup/σo╤⌠/puyang.gdb/_gdb.HSS-PC.5748.6000.sr.lock
- Arcgis Data/Map data of Puyang,Changshu,Ningbo - backup/σo╤⌠/puyang.gdb/_gdb.HSS-PC.7948.5560.sr.lock
- Arcgis Data/Map data of Puyang,Changshu,Ningbo - backup/σo╤⌠/puyang.gdb/_gdb.JOHN-PC.416.6912.sr.lock
- Arcgis Data/Map data of Puyang,Changshu,Ningbo - backup/σo╤⌠/puyang.gdb/a00000001.freelist
- Arcgis Data/Map data of Puyang,Changshu,Ningbo - backup/σo╤⌠/puyang.gdb/a00000001.gdbindexes
- Arcgis Data/Map data of Puyang,Changshu,Ningbo - backup/σo╤⌠/puyang.gdb/a00000001.gdbtable
[truncated: 552 more entries]
