# Supplementary material for: Research on multi-objective hierarchical site selection coverage of fire station
Source: PLoS One. 2024 Dec 23;19(12):e0309731. doi: 10.1371/journal.pone.0309731 (PMC11666039; doi:10.1371/journal.pone.0309731)
Supplement: S1 Data — (ZIP) [file pone.0309731.s001.zip › Arcgis Data/example/╡└┬╖shp.prj]

GEOGCS["Lat Long for MAPINFO type 0 Datum",DATUM["D_MAPINFO",SPHEROID["World Geodetic System of 1984",6378137.0,298.257222932867]],PRIMEM["Greenwich",0.0],UNIT["degree",0.0174532925199433]],VERTCS["WGS_1984",DATUM["D_WGS_1984",SPHEROID["WGS_1984",6378137.0,298.257223563]],PARAMETER["Vertical_Shift",0.0],PARAMETER["Direction",1.0],UNIT["Meter",1.0]]
