# Supplementary material for: Research on multi-objective hierarchical site selection coverage of fire station
Source: PLoS One. 2024 Dec 23;19(12):e0309731. doi: 10.1371/journal.pone.0309731 (PMC11666039; doi:10.1371/journal.pone.0309731)
Supplement: S1 Data — (ZIP) [file pone.0309731.s001.zip › Arcgis Data/example/╡└┬╖╫°▒Ω╫¬╗╗║≤.prj]

PROJCS["CGCS2000_3_Degree_GK_Zone_38",GEOGCS["GCS_China_Geodetic_Coordinate_System_2000",DATUM["D_China_2000",SPHEROID["CGCS2000",6378137.0,298.257222101]],PRIMEM["Greenwich",0.0],UNIT["Degree",0.0174532925199433]],PROJECTION["Gauss_Kruger"],PARAMETER["False_Easting",38500000.0],PARAMETER["False_Northing",0.0],PARAMETER["Central_Meridian",114.0],PARAMETER["Scale_Factor",1.0],PARAMETER["Latitude_Of_Origin",0.0],UNIT["Meter",1.0]]
