# Supplementary material for: Research on multi-objective hierarchical site selection coverage of fire station
Source: PLoS One. 2024 Dec 23;19(12):e0309731. doi: 10.1371/journal.pone.0309731 (PMC11666039; doi:10.1371/journal.pone.0309731)
Supplement: S1 Data — (ZIP) [file pone.0309731.s001.zip › Arcgis Data/example/σo╤⌠╫ε╜n╔Φ╩⌐┴╖╧░/╡└┬╖┬╖═°.shp.xml]

<?xml version="1.0"?>
<!--<!DOCTYPE metadata SYSTEM "http://www.esri.com/metadata/esriprof80.dtd">-->
<metadata xml:lang="zh"><Esri><CreaDate>20190318</CreaDate><CreaTime>17284800</CreaTime><SyncOnce>FALSE</SyncOnce><SyncDate>20190319</SyncDate><SyncTime>08390000</SyncTime><ModDate>20190319</ModDate><ModTime>08390000</ModTime><DataProperties><lineage><Process ToolSource="C:\Program Files\ArcGIS\ArcToolbox\Toolboxes\Conversion Tools.tbx\FeatureClassToFeatureClass" Date="20111120" Time="111738">FeatureClassToFeatureClass D:\my_work\XFS\20111119\road20111119.shp D:\my_work\XFS\MapControlApplication\MapControlApplication\bin\Debug\data\puyang.gdb\PY 道路 # "FNODE_ 'FNODE_' true true false 9 Long 0 9 ,First,#,D:\my_work\XFS\20111119\road20111119.shp,FNODE_,-1,-1;TNODE_ 'TNODE_' true true false 9 Long 0 9 ,First,#,D:\my_work\XFS\20111119\road20111119.shp,TNODE_,-1,-1;LPOLY_ 'LPOLY_' true true false 9 Long 0 9 ,First,#,D:\my_work\XFS\20111119\road20111119.shp,LPOLY_,-1,-1;RPOLY_ 'RPOLY_' true true false 9 Long 0 9 ,First,#,D:\my_work\XFS\20111119\road20111119.shp,RPOLY_,-1,-1;LENGTH 'LENGTH' true true false 19 Double 0 0 ,First,#,D:\my_work\XFS\20111119\road20111119.shp,LENGTH,-1,-1;ROAD_ 'ROAD_' true true false 9 Long 0 9 ,First,#,D:\my_work\XFS\20111119\road20111119.shp,ROAD_,-1,-1;ROAD_ID 'ROAD_ID' true true false 9 Long 0 9 ,First,#,D:\my_work\XFS\20111119\road20111119.shp,ROAD_ID,-1,-1;MARK 'MARK' true true false 254 Text 0 0 ,First,#,D:\my_work\XFS\20111119\road20111119.shp,MARK,-1,-1;NAME 'NAME' true true false 254 Text 0 0 ,First,#,D:\my_work\XFS\20111119\road20111119.shp,NAME,-1,-1" # D:\my_work\XFS\MapControlApplication\MapControlApplication\bin\Debug\data\puyang.gdb\PY\道路</Process><Process ToolSource="c:\program files (x86)\arcgis\desktop10.4\ArcToolbox\Toolboxes\Data Management Tools.tbx\Append" Date="20180829" Time="100928">Append 点连线 道路投影3_SplitLine NO_TEST "FNODE_ "FNODE_" true true false 4 Long 0 0 ,First,#;TNODE_ "TNODE_" true true false 4 Long 0 0 ,First,#;LPOLY_ "LPOLY_" true true false 4 Long 0 0 ,First,#;RPOLY_ "RPOLY_" true true false 4 Long 0 0 ,First,#;LENGTH "LENGTH" true true false 8 Double 0 0 ,First,#;ROAD_ "ROAD_" true true false 4 Long 0 0 ,First,#;ROAD_ID "ROAD_ID" true true false 4 Long 0 0 ,First,#;MARK "MARK" true true false 254 Text 0 0 ,First,#;NAME "NAME" true true false 254 Text 0 0 ,First,#;Shape_Length "Shape_Length" false true true 8 Double 0 0 ,First,#,点连线,Shape_Length,-1,-1" #</Process><Process ToolSource="c:\program files (x86)\arcgis\desktop10.4\ArcToolbox\Toolboxes\Data Management Tools.tbx\CopyFeatures" Date="20180829" Time="101652">CopyFeatures 道路中心线 C:\在研项目\1.消防站布局优化\濮阳常熟宁波地图数据\濮阳\puyang.gdb\消防站布局优化\道路中心线_1 # 0 0 0</Process><Process ToolSource="c:\program files (x86)\arcgis\desktop10.4\ArcToolbox\Toolboxes\Data Management Tools.tbx\CalculateField" Date="20180829" Time="101941">CalculateField 消防站布局优化\道路中心线_1 shijian "!Shape_Length! /500" PYTHON_9.3 #</Process><Process ToolSource="c:\program files (x86)\arcgis\desktop10.4\ArcToolbox\Toolboxes\Data Management Tools.tbx\CalculateField" Date="20190318" Time="172007">CalculateField 道路中心线_1 shijian "[Shape_Length] /500" VB #</Process><Process ToolSource="c:\program files (x86)\arcgis\desktop10.4\ArcToolbox\Toolboxes\Conversion Tools.tbx\FeatureClassToFeatureClass" Date="20190318" Time="173506">FeatureClassToFeatureClass Export_Output C:\在研项目\201801-消防站布局优化-所项目\濮阳常熟宁波地图数据\濮阳\puyang.gdb\消防站布局优化 道路路网 # "shijian "shijian" true true false 4 Float 0 0 ,First,#,Export_Output,shijian,-1,-1" #</Process><Process ToolSource="c:\program files (x86)\arcgis\desktop10.4\ArcToolbox\Toolboxes\Data Management Tools.tbx\CopyFeatures" Date="20190319" Time="083901">CopyFeatures "C:\在研项目\201801-消防站布局优化-所项目\濮阳常熟宁波地图数据\濮阳 - 副本\puyang.gdb\消防站布局优化\道路路网" C:\在研项目\201801-消防站布局优化-所项目\濮阳常熟宁波地图数据\濮阳-shape\道路路网.shp # 0 0 0</Process><Process ToolSource="c:\program files (x86)\arcgis\desktop10.6\ArcToolbox\Toolboxes\Data Management Tools.tbx\CalculateField" Date="20190920" Time="151448">CalculateField 道路路网 dengji a( !Shape_Leng! ) PYTHON_9.3 "def a(b):\n if b&gt;500:\n  return '高速公路'\n elif b&gt;300 and b&lt;=500:\n  return '高架快速道路'\n elif b&gt;100 and b&lt;=200:\n  return '主要道路'\n elif b&gt;50 and b&lt;=100:\n  return '次要道路'\n else:\n  return '一般道路'"</Process><Process ToolSource="c:\program files (x86)\arcgis\desktop10.6\ArcToolbox\Toolboxes\Data Management Tools.tbx\CalculateField" Date="20190920" Time="151709">CalculateField 道路路网 sudu a( !Shape_Leng! ) PYTHON_9.3 "def a(b):\n if b&gt;500:\n  return 80\n elif b&gt;300 and b&lt;=500:\n  return 60\n elif b&gt;100 and b&lt;=200:\n  return 50\n elif b&gt;50 and b&lt;=100:\n  return 40\n else:\n  return 30"</Process><Process ToolSource="c:\program files (x86)\arcgis\desktop10.6\ArcToolbox\Toolboxes\Data Management Tools.tbx\CalculateField" Date="20190920" Time="151928">CalculateField 道路路网 shijian "!Shape_Leng!/ !sudu!/1000*60" PYTHON_9.3 #</Process></lineage><itemProps><itemLocation><linkage Sync="TRUE">file://\\HJJ\C\在研项目\201801-消防站布局优化-所项目\濮阳常熟宁波地图数据\濮阳-shape\道路路网.shp</linkage><protocol Sync="TRUE">Local Area Network</protocol></itemLocation><itemName Sync="TRUE">道路路网</itemName><imsContentType Sync="TRUE">002</imsContentType><itemSize Sync="TRUE">0.000</itemSize></itemProps><coordRef><type Sync="TRUE">Projected</type><geogcsn Sync="TRUE">GCS_China_Geodetic_Coordinate_System_2000</geogcsn><csUnits Sync="TRUE">Linear Unit: Meter (1.000000)</csUnits><projcsn Sync="TRUE">CGCS2000_3_Degree_GK_Zone_38</projcsn><peXml Sync="TRUE">&lt;ProjectedCoordinateSystem xsi:type='typens:ProjectedCoordinateSystem' xmlns:xsi='http://www.w3.org/2001/XMLSchema-instance' xmlns:xs='http://www.w3.org/2001/XMLSchema' xmlns:typens='http://www.esri.com/schemas/ArcGIS/10.4'&gt;&lt;WKT&gt;PROJCS[&amp;quot;CGCS2000_3_Degree_GK_Zone_38&amp;quot;,GEOGCS[&amp;quot;GCS_China_Geodetic_Coordinate_System_2000&amp;quot;,DATUM[&amp;quot;D_China_2000&amp;quot;,SPHEROID[&amp;quot;CGCS2000&amp;quot;,6378137.0,298.257222101]],PRIMEM[&amp;quot;Greenwich&amp;quot;,0.0],UNIT[&amp;quot;Degree&amp;quot;,0.0174532925199433]],PROJECTION[&amp;quot;Gauss_Kruger&amp;quot;],PARAMETER[&amp;quot;False_Easting&amp;quot;,38500000.0],PARAMETER[&amp;quot;False_Northing&amp;quot;,0.0],PARAMETER[&amp;quot;Central_Meridian&amp;quot;,114.0],PARAMETER[&amp;quot;Scale_Factor&amp;quot;,1.0],PARAMETER[&amp;quot;Latitude_Of_Origin&amp;quot;,0.0],UNIT[&amp;quot;Meter&amp;quot;,1.0],AUTHORITY[&amp;quot;EPSG&amp;quot;,4526]]&lt;/WKT&gt;&lt;XOrigin&gt;32876800&lt;/XOrigin&gt;&lt;YOrigin&gt;-10002100&lt;/YOrigin&gt;&lt;XYScale&gt;450265407.00157917&lt;/XYScale&gt;&lt;ZOrigin&gt;-100000&lt;/ZOrigin&gt;&lt;ZScale&gt;10000&lt;/ZScale&gt;&lt;MOrigin&gt;-100000&lt;/MOrigin&gt;&lt;MScale&gt;10000&lt;/MScale&gt;&lt;XYTolerance&gt;0.001&lt;/XYTolerance&gt;&lt;ZTolerance&gt;0.001&lt;/ZTolerance&gt;&lt;MTolerance&gt;0.001&lt;/MTolerance&gt;&lt;HighPrecision&gt;true&lt;/HighPrecision&gt;&lt;WKID&gt;4526&lt;/WKID&gt;&lt;LatestWKID&gt;4526&lt;/LatestWKID&gt;&lt;/ProjectedCoordinateSystem&gt;</peXml></coordRef></DataProperties><ArcGISFormat>1.0</ArcGISFormat></Esri><idinfo><native Sync="TRUE">Microsoft Windows Vista Version 6.1 (Build 7601) Service Pack 1; ESRI ArcCatalog 9.3.1.3000</native><descript><langdata Sync="TRUE">zh</langdata><abstract>REQUIRED: A brief narrative summary of the data set.</abstract><purpose>REQUIRED: A summary of the intentions with which the data set was developed.</purpose></descript><citation><citeinfo><origin>REQUIRED: The name of an organization or individual that developed the data set.</origin><pubdate>REQUIRED: The date when the data set is published or otherwise made available for release.</pubdate><title Sync="TRUE">道路</title><ftname Sync="TRUE">道路</ftname><geoform Sync="TRUE">vector digital data</geoform><onlink Sync="TRUE">\\HSS-PC\D$\my_work\XFS\MapControlApplication\MapControlApplication\bin\Debug\data\puyang.gdb</onlink></citeinfo></citation><timeperd><current>REQUIRED: The basis on which the time period of content information is determined.</current><timeinfo><sngdate><caldate>REQUIRED: The year (and optionally month, or month and day) for which the data set corresponds to the ground.</caldate></sngdate></timeinfo></timeperd><status><progress>REQUIRED: The state of the data set.</progress><update>REQUIRED: The frequency with which changes and additions are made to the data set after the initial data set is completed.</update></status><spdom><bounding><westbc Sync="TRUE">REQUIRED: Western-most coordinate of the limit of coverage expressed in longitude.</westbc><eastbc Sync="TRUE">REQUIRED: Eastern-most coordinate of the limit of coverage expressed in longitude.</eastbc><northbc Sync="TRUE">REQUIRED: Northern-most coordinate of the limit of coverage expressed in latitude.</northbc><southbc Sync="TRUE">REQUIRED: Southern-most coordinate of the limit of coverage expressed in latitude.</southbc></bounding></spdom><keywords><theme><themekt>REQUIRED: Reference to a formally registered thesaurus or a similar authoritative source of theme keywords.</themekt><themekey>REQUIRED: Common-use word or phrase used to describe the subject of the data set.</themekey></theme></keywords><accconst>REQUIRED: Restrictions and legal prerequisites for accessing the data set.</accconst><useconst>REQUIRED: Restrictions and legal prerequisites for using the data set after access is granted.</useconst><natvform Sync="TRUE">File Geodatabase Feature Class</natvform></idinfo><dataIdInfo><envirDesc Sync="TRUE"> Version 6.2 (Build 9200) ; Esri ArcGIS 10.4.1.5686</envirDesc><dataLang><languageCode Sync="TRUE" value="zho"></languageCode><countryCode value="CHN" Sync="TRUE"></countryCode></dataLang><idCitation><resTitle Sync="TRUE">道路路网</resTitle><presForm><PresFormCd value="005" Sync="TRUE"></PresFormCd></presForm></idCitation><spatRpType><SpatRepTypCd value="001" Sync="TRUE"></SpatRepTypCd></spatRpType></dataIdInfo><metainfo><langmeta Sync="TRUE">zh</langmeta><metstdn Sync="TRUE">FGDC Content Standards for Digital Geospatial Metadata</metstdn><metstdv Sync="TRUE">FGDC-STD-001-1998</metstdv><mettc Sync="TRUE">local time</mettc><metc><cntinfo><cntorgp><cntper>REQUIRED: The person responsible for the metadata information.</cntper><cntorg>REQUIRED: The organization responsible for the metadata information.</cntorg></cntorgp><cntaddr><addrtype>REQUIRED: The mailing and/or physical address for the organization or individual.</addrtype><city>REQUIRED: The city of the address.</city><state>REQUIRED: The state or province of the address.</state><postal>REQUIRED: The ZIP or other postal code of the address.</postal></cntaddr><cntvoice>REQUIRED: The telephone number by which individuals can speak to the organization or individual.</cntvoice></cntinfo></metc><metd Sync="TRUE">20111120</metd></metainfo><mdLang><languageCode Sync="TRUE" value="zho"></languageCode><countryCode value="CHN" Sync="TRUE"></countryCode></mdLang><mdStanName Sync="TRUE">ISO 19115 Geographic Information - Metadata</mdStanName><mdStanVer Sync="TRUE">DIS_ESRI1.0</mdStanVer><mdChar><CharSetCd Sync="TRUE" value="004"></CharSetCd></mdChar><mdHrLv><ScopeCd Sync="TRUE" value="005"></ScopeCd></mdHrLv><mdHrLvName Sync="TRUE">dataset</mdHrLvName><distinfo><resdesc Sync="TRUE">Downloadable Data</resdesc></distinfo><distInfo><distributor><distorTran><onLineSrc><orDesc Sync="TRUE">002</orDesc><linkage Sync="TRUE">file://\\HSS-PC\D$\my_work\XFS\MapControlApplication\MapControlApplication\bin\Debug\data\puyang.gdb</linkage><protocol Sync="TRUE">Local Area Network</protocol></onLineSrc></distorTran><distorFormat><formatName Sync="TRUE">File Geodatabase Feature Class</formatName></distorFormat></distributor><distFormat><formatName Sync="TRUE">Shapefile</formatName></distFormat><distTranOps><transSize Sync="TRUE">0.000</transSize></distTranOps></distInfo><spdoinfo><direct Sync="TRUE">Vector</direct><ptvctinf><esriterm Name="道路路网"><efeatyp Sync="TRUE">Simple</efeatyp><efeageom code="3" Sync="TRUE"></efeageom><esritopo Sync="TRUE">FALSE</esritopo><efeacnt Sync="TRUE">0</efeacnt><spindex Sync="TRUE">FALSE</spindex><linrefer Sync="TRUE">FALSE</linrefer></esriterm></ptvctinf></spdoinfo><spref><horizsys><cordsysn><geogcsn Sync="TRUE">Lat Long for MAPINFO type 0 Datum</geogcsn></cordsysn><geodetic><horizdn Sync="TRUE">D_MAPINFO</horizdn><ellips Sync="TRUE">World Geodetic System of 1984</ellips><semiaxis Sync="TRUE">6378137.000000</semiaxis><denflat Sync="TRUE">298.257223</denflat></geodetic></horizsys><vertdef><altsys><altenc Sync="TRUE">Explicit elevation coordinate included with horizontal coordinates</altenc><altres Sync="TRUE">0.000100</altres></altsys></vertdef></spref><refSysInfo><RefSystem><refSysID><identCode Sync="TRUE" code="4526">Lat Long for MAPINFO type 0 Datum</identCode><idCodeSpace Sync="TRUE">EPSG</idCodeSpace><idVersion Sync="TRUE">7.2(10.1.0)</idVersion></refSysID></RefSystem></refSysInfo><spatRepInfo><VectSpatRep><geometObjs Name="道路路网"><geoObjTyp><GeoObjTypCd value="002" Sync="TRUE"></GeoObjTypCd></geoObjTyp><geoObjCnt Sync="TRUE">0</geoObjCnt></geometObjs><topLvl><TopoLevCd value="001" Sync="TRUE"></TopoLevCd></topLvl></VectSpatRep></spatRepInfo><eainfo><detailed Name="道路路网"><enttyp><enttypl Sync="TRUE">道路路网</enttypl><enttypt Sync="TRUE">Feature Class</enttypt><enttypc Sync="TRUE">0</enttypc></enttyp><attr><attrlabl Sync="TRUE">FID</attrlabl><attalias Sync="TRUE">FID</attalias><attrtype Sync="TRUE">OID</attrtype><attwidth Sync="TRUE">4</attwidth><atprecis Sync="TRUE">0</atprecis><attscale Sync="TRUE">0</attscale><attrdef Sync="TRUE">Internal feature number.</attrdef><attrdefs Sync="TRUE">Esri</attrdefs><attrdomv><udom Sync="TRUE">Sequential unique whole numbers that are automatically generated.</udom></attrdomv></attr><attr><attrlabl Sync="TRUE">Shape</attrlabl><attalias Sync="TRUE">Shape</attalias><attrtype Sync="TRUE">Geometry</attrtype><attwidth Sync="TRUE">0</attwidth><atprecis Sync="TRUE">0</atprecis><attscale Sync="TRUE">0</attscale><attrdef Sync="TRUE">Feature geometry.</attrdef><attrdefs Sync="TRUE">ESRI</attrdefs><attrdomv><udom Sync="TRUE">Coordinates defining the features.</udom></attrdomv></attr><attr><attrlabl Sync="TRUE">shijian</attrlabl><attalias Sync="TRUE">shijian</attalias><attrtype Sync="TRUE">Single</attrtype><attwidth Sync="TRUE">13</attwidth><atprecis Sync="TRUE">0</atprecis><attscale Sync="TRUE">0</attscale></attr><attr><attrlabl Sync="TRUE">Shape_Leng</attrlabl><attalias Sync="TRUE">Shape_Leng</attalias><attrtype Sync="TRUE">Double</attrtype><attwidth Sync="TRUE">19</attwidth><atprecis Sync="TRUE">0</atprecis><attscale Sync="TRUE">0</attscale></attr></detailed></eainfo><mdDateSt Sync="TRUE">20190319</mdDateSt></metadata>
