# Supplementary material for: Research on multi-objective hierarchical site selection coverage of fire station
Source: PLoS One. 2024 Dec 23;19(12):e0309731. doi: 10.1371/journal.pone.0309731 (PMC11666039; doi:10.1371/journal.pone.0309731)
Supplement: S1 Data — (ZIP) [file pone.0309731.s001.zip › Arcgis Data/example/σo╤⌠╫ε╜n╔Φ╩⌐┴╖╧░/╡└┬╖┬╖═°_ND.nd/╡└┬╖┬╖═°_ND.nds.xml]

<?xml version="1.0" encoding="UTF-8"?>
<metadata xml:lang="zh"><Esri><CreaDate>20220331</CreaDate><CreaTime>15471000</CreaTime><ArcGISFormat>1.0</ArcGISFormat><SyncOnce>TRUE</SyncOnce><DataProperties><itemProps><itemLocation><linkage Sync="TRUE">file://\\PC-20200910YRIY\F$\12.小论文\4.小论文数据\example\濮阳最近设施练习\道路路网_ND</linkage><protocol Sync="TRUE">Local Area Network</protocol></itemLocation></itemProps><copyHistory><copy source="F:\12.小论文\4.小论文数据\测试数据备份\测试数据-shp\道路路网_ND" dest="\\PC-20200910YRIY\F$\12.小论文\4.小论文数据\example\濮阳最近设施练习\道路路网_ND" date="20220331" time="15471000"></copy></copyHistory></DataProperties></Esri></metadata>
